# Supplementary material for: Quality of life and its associated factors in chronic kidney disease patients undergoing hemodialysis from a Peruvian city: A cross-sectional study
Source: PLoS One. 2024 May 2;19(5):e0300280. doi: 10.1371/journal.pone.0300280 (PMC11065205; doi:10.1371/journal.pone.0300280)
Supplement: S2 File — (XLSX) [file pone.0300280.s002.xlsx]

## Sheet: DATOS
n	eess	fechadx	tiempohd	edad	sexo	estcivil	ginstruccion	labora	autosustenta	residencia	hta	dm2	htdm	enfateroesclerotica	icc	enfvascularperiferica	acv	cancer	tbc	ceguera	autoinm	ncomor	frecuenciahd	hdmes	hrashd	p1	vf	p2	p3	p4	p5	p6	p7	p8	p9	p10	p11	p12	p13	p14	p15	p16	p17	p18	p19	p20	vf	p21	vf
1	2	2021	2.5	66	1	2	3	0	0	0	1	1	2	0	0	0	0	0	0	0	0	2	3	14	3.5	1	5	2	3	3	3	3	3	3	3	3	3	3	2	1	2	2	2	2	2	1	5	1	6
2	2	2020	3.5	72	0	2	2	0	0	0	1	0	1	0	0	0	0	0	0	0	0	1	3	14	3.5	3	3.4	3	3	2	2	2	3	2	1	2	3	2	1	1	1	2	1	1	2	2	4	4	3.1
3	2	2022	1.5	74	0	2	1	0	0	0	1	0	1	0	0	0	0	0	0	0	0	1	3	14	3.5	2	4.4	3	1	2	2	1	2	2	1	1	2	3	1	1	1	2	2	2	2	2	4	3	4.2
4	2	2021	2.5	33	0	2	2	0	0	0	1	0	1	0	0	0	0	0	0	0	0	1	3	14	3.5	4	2	3	1	2	2	2	2	2	2	1	3	3	1	1	1	1	1	1	1	3	3	4	3.1
5	2	2018	5.5	54	1	1	1	1	1	0	0	0	0	0	0	0	0	0	0	0	0	0	3	14	3.5	4	2	3	2	3	2	3	2	3	2	2	2	1	1	1	1	1	1	1	1	3	3	3	4.2
6	2	2019	4.5	60	0	2	2	0	0	0	0	1	1	0	0	0	0	0	0	0	0	1	3	14	3.5	2	4.4	2	2	2	3	1	2	2	1	1	2	1	1	2	2	2	2	2	2	2	4	2	5.4
7	2	2014	9.5	61	0	1	2	0	0	0	1	0	1	0	0	0	0	0	0	0	0	1	3	14	3.5	4	2	3	2	2	2	2	1	2	3	3	2	2	1	1	1	1	2	2	2	3	3	3	4.2
8	2	2017	6.5	67	0	2	2	0	0	0	1	0	1	0	0	0	0	0	0	0	0	1	3	14	3.5	3	3.4	3	1	1	1	3	2	1	1	1	1	2	1	1	1	1	1	1	1	2	4	3	4.2
9	2	2016	7.5	40	0	2	2	0	0	0	1	0	1	0	0	0	0	0	0	0	0	1	3	14	3.5	3	3.4	3	2	3	3	3	3	3	3	3	3	3	2	1	1	1	1	1	1	3	3	3	4.2
10	2	2015	8.5	53	1	2	2	0	0	0	0	0	0	0	0	0	0	0	0	0	0	0	3	14	3.5	3	3.4	3	3	3	3	3	3	3	2	3	3	3	3	1	1	2	1	2	1	2	4	2	5.4
11	2	2017	6.5	63	0	2	2	0	0	0	1	1	2	0	0	0	0	0	0	0	0	2	3	14	3.5	4	2	3	1	2	2	2	2	2	1	1	2	2	1	1	1	1	1	1	1	2	4	3	4.2
12	2	2016	7.5	63	0	2	1	0	0	0	0	1	1	0	1	0	0	0	0	1	0	3	3	13	3.5	4	2	4	3	2	2	1	2	3	3	3	2	1	2	1	1	1	1	1	1	2	4	3	4.2
13	2	2020	3.5	60	1	2	2	0	0	0	1	0	1	0	0	0	0	0	0	0	0	1	3	13	3.5	3	3.4	3	3	3	3	3	3	3	3	3	3	3	1	1	1	1	1	1	1	3	3	1	6
14	2	2016	7.5	47	0	2	2	0	0	0	1	0	1	0	0	0	0	0	0	0	0	1	3	14	3.5	3	3.4	3	1	1	2	2	1	2	2	1	2	2	1	1	1	1	1	1	1	2	4	4	3.1
15	2	2019	4.5	66	0	2	1	0	0	0	1	1	2	0	0	0	0	0	0	1	0	3	3	14	3.5	4	2	4	1	1	1	1	1	1	1	1	1	1	1	1	1	1	2	2	2	3	3	3	4.2
16	2	2018	5.5	54	1	1	2	0	0	1	1	0	1	0	0	0	0	0	0	0	0	1	3	14	3.5	3	3.4	3	2	2	2	2	2	2	2	2	2	2	1	2	1	1	1	1	1	2	4	4	3.1
17	2	2020	3.5	74	1	2	2	0	0	1	1	1	2	0	0	0	0	0	0	0	0	2	3	14	3.5	4	2	3	1	1	2	1	2	2	1	1	2	3	1	1	1	1	2	2	2	2	4	2	5.4
18	2	2021	2.5	46	1	2	2	0	0	0	0	0	0	0	0	1	0	0	0	0	0	1	3	14	3.5	4	2	3	2	2	2	2	2	2	2	2	2	2	1	1	1	1	1	1	1	4	2	4	3.1
19	2	2023	0.5	66	0	2	2	0	0	0	1	0	1	0	0	0	0	0	0	1	0	2	3	14	3.5	4	2	2	1	1	1	1	1	2	1	1	1	3	1	1	1	1	1	1	1	4	2	4	3.1
20	2	2017	6.5	53	0	2	2	0	0	0	0	0	0	0	0	0	0	0	0	0	0	0	3	14	3.5	5	1	4	1	1	1	1	1	1	1	1	1	1	1	1	1	1	1	1	1	3	3	4	3.1
21	2	2016	7.5	80	1	2	3	0	0	0	1	0	1	0	0	0	0	0	0	1	0	2	3	12	3.5	5	1	4	1	1	1	1	1	1	1	1	1	1	1	1	1	1	1	1	1	3	3	4	3.1
22	2	2017	6.5	77	0	2	1	0	0	0	1	1	2	0	0	0	0	0	0	1	0	3	3	14	3.5	4	2	4	1	1	1	1	1	1	1	1	1	1	1	1	1	1	1	1	1	3	3	3	4.2
23	2	2019	4.5	64	1	1	2	0	0	1	1	1	2	0	0	0	0	0	0	0	0	2	3	14	3.5	4	2	4	1	1	1	1	1	1	1	1	1	1	1	1	1	1	1	1	1	3	3	4	3.1
24	2	2016	7.5	47	0	2	2	0	0	0	1	0	1	0	0	0	0	0	0	0	1	2	3	14	3.5	4	2	4	1	1	1	1	1	1	1	1	1	1	1	1	1	1	1	1	1	3	3	5	2.2
25	2	2020	3.5	69	1	1	2	0	0	0	1	1	2	0	0	0	0	0	0	1	0	3	3	13	3.5	4	2	3	2	2	2	2	2	2	2	2	2	2	1	1	1	1	1	1	1	4	2	3	4.2
26	2	2018	5.5	34	0	2	2	0	0	0	1	0	1	0	0	0	0	0	0	0	0	1	3	14	3.5	4	2	4	1	1	1	1	1	1	1	1	1	1	1	1	1	1	1	1	1	1	5	5	2.2
27	2	2021	1.5	48	1	2	3	0	0	0	1	1	2	0	0	0	0	0	0	1	0	3	3	14	3.5	4	2	3	1	1	1	1	1	1	1	1	2	2	1	1	1	1	1	1	1	2	4	5	2.2
28	2	2023	0.5	59	1	2	2	0	0	0	1	1	2	0	0	0	0	0	0	1	0	3	3	14	3.5	3	3.4	2	1	2	2	1	2	1	1	2	2	3	2	1	1	2	1	1	1	1	5	6	1
29	2	2019	4.5	69	0	2	2	0	0	0	1	1	2	0	0	0	1	0	0	1	0	4	3	14	3.5	3	3.4	2	1	1	1	1	1	1	1	1	1	1	2	1	1	1	1	1	1	1	5	4	3.1
30	2	2023	0.5	76	0	2	2	0	0	0	0	1	1	0	0	0	0	0	0	1	0	2	3	14	3.5	4	2	2	1	1	1	1	1	1	1	1	1	1	1	1	1	1	1	1	1	1	5	5	2.2
31	2	2022	1.5	49	1	1	3	1	0	0	1	1	2	0	0	0	0	0	0	0	0	2	3	14	3.5	4	2	2	1	2	2	1	2	2	1	2	3	3	2	2	2	2	2	2	2	1	5	4	3.1
32	2	2020	3.5	68	0	2	1	0	0	0	1	0	1	0	0	0	0	0	0	0	0	1	3	14	3.5	4	2	4	1	1	1	1	1	1	1	1	1	1	1	1	1	1	1	1	1	2	4	6	1
33	2	2018	5.5	55	0	1	2	1	0	0	1	0	1	0	0	0	0	0	0	0	0	1	3	14	3.5	4	2	4	1	2	1	2	3	1	1	2	3	3	1	1	1	1	1	1	1	3	3	3	4.2
34	2	2023	0.5	61	0	1	2	0	0	0	0	1	1	0	0	0	0	0	0	0	0	1	3	14	3.5	4	2	2	1	1	1	1	1	1	1	1	1	1	1	1	1	1	1	1	1	3	3	5	2.2
35	2	2012	11.5	65	1	2	2	1	1	0	0	1	1	0	0	0	0	0	0	0	0	1	3	13	3.5	3	3.4	3	1	1	1	1	1	1	1	1	2	2	1	1	1	2	1	1	1	1	5	2	5.4
36	2	2022	1.5	48	0	1	2	1	0	0	1	0	1	0	0	0	0	0	0	0	0	1	3	13	3.5	3	3.4	2	1	2	1	1	2	3	1	2	3	3	1	1	1	1	1	1	1	1	5	1	6
37	2	2015	8.5	59	1	1	2	1	1	0	1	0	1	0	0	0	0	0	0	0	0	1	3	12	3.5	4	2	4	1	2	2	2	3	3	1	2	3	3	1	1	1	2	1	1	1	1	5	1	6
38	2	2015	8.5	58	1	1	2	0	0	0	1	1	2	0	0	0	0	0	0	1	0	3	3	14	3.5	4	2	4	1	1	1	1	1	1	1	1	1	1	1	1	1	1	1	1	1	3	3	4	3.1
39	2	2022	1.5	48	1	1	2	1	1	1	0	0	0	0	0	0	0	0	0	0	0	0	3	14	3.5	5	1	4	1	2	1	1	1	3	1	1	2	3	1	1	1	2	1	1	1	5	1	5	2.2
40	2	2023	0.5	52	0	2	2	0	0	0	1	0	1	0	0	0	0	0	0	1	0	2	3	14	3.5	4	2	2	1	2	2	2	3	3	1	2	3	3	1	1	1	2	2	1	2	1	5	3	4.2
41	2	2020	3.5	52	0	2	2	1	0	0	1	0	1	0	0	0	0	0	0	0	0	1	3	14	3.5	4	2	4	1	1	1	1	1	1	1	1	2	3	1	1	1	1	1	1	1	4	2	3	4.2
42	2	2023	0.5	44	0	2	2	0	0	0	1	1	2	0	0	0	0	0	0	0	0	2	3	14	3.5	4	2	2	1	1	1	2	3	2	1	1	2	3	1	1	1	2	2	2	2	4	2	5	2.2
43	2	2022	1.5	30	1	1	2	0	0	0	1	0	1	0	0	0	0	0	0	0	0	1	3	14	3.5	4	2	2	1	1	2	1	3	3	1	2	3	3	1	1	1	2	2	2	2	2	4	3	4.2
44	2	2023	0.5	60	1	2	3	0	0	0	1	0	1	0	0	0	0	0	0	1	0	2	3	10	3.5	4	2	2	1	2	1	1	2	3	1	2	3	3	1	1	1	1	2	1	2	1	5	2	5.4
45	2	2023	0.5	67	1	2	2	0	0	0	0	0	0	0	0	0	0	0	0	0	0	0	2	8	3.5	4	2	2	1	2	2	2	3	2	1	2	3	3	1	1	1	1	1	1	1	2	4	1	6
46	2	2022	1.5	55	0	1	2	0	0	0	1	1	2	0	0	0	0	0	0	0	0	2	3	13	3.5	4	2	2	1	1	1	1	2	1	1	1	2	1	1	1	1	1	1	1	1	2	4	3	4.2
47	2	2019	4.5	57	1	2	2	0	1	0	0	1	1	0	0	0	0	0	0	0	0	1	3	11	3.5	4	2	3	1	1	1	2	2	2	1	1	2	3	1	1	1	1	1	1	1	3	3	3	4.2
48	2	2021	2.5	46	0	1	2	0	0	0	1	0	1	0	0	0	0	0	0	0	0	1	3	13	3.5	5	1	3	1	2	1	2	2	2	1	1	2	3	1	1	1	1	1	1	2	3	3	1	6
49	2	2019	4.5	62	1	1	2	0	0	0	0	1	1	0	0	0	0	0	0	1	0	2	3	13	3.5	4	2	2	1	1	1	1	2	2	1	1	2	2	1	1	1	1	1	1	1	3	3	3	4.2
50	2	2017	6.5	73	1	1	2	0	0	0	0	1	1	0	0	0	0	0	0	1	0	2	3	12	3.5	4	2	3	1	1	1	1	1	1	1	1	1	1	1	1	1	1	1	1	1	4	2	5	2.2
51	2	2016	7.5	45	1	1	2	1	0	0	1	0	1	0	0	0	0	0	0	0	0	1	3	13	3.5	4	2	3	1	1	1	1	1	1	1	1	1	2	1	1	1	1	1	1	1	3	3	5	2.2
52	2	2023	0.5	43	0	2	2	0	0	0	1	0	1	0	0	0	0	0	0	0	0	1	3	11	3.5	4	2	2	1	1	1	1	1	3	1	1	2	3	1	1	1	2	1	1	1	1	5	4	3.1
53	2	2021	2.5	41	0	2	2	0	0	0	1	0	1	0	0	0	0	0	0	0	0	1	3	10	3.5	4	2	4	1	1	1	1	1	1	1	1	1	3	1	1	1	1	1	1	1	3	3	5	2.2
54	2	2022	1.5	65	1	1	2	1	0	0	1	1	2	0	0	0	0	0	0	1	0	3	3	13	3.5	4	2	4	1	1	1	1	1	2	1	1	1	1	1	1	1	1	1	1	1	2	4	3	4.2
55	2	2019	4.5	47	0	2	2	0	0	0	1	0	1	0	0	0	0	0	0	0	0	1	3	13	3.5	5	1	4	1	1	1	1	1	1	1	1	1	2	1	1	1	1	1	1	1	1	5	6	1
56	2	2013	10.5	68	1	1	2	0	0	0	1	0	1	0	0	0	0	0	0	0	0	1	3	12	3.5	4	2	3	1	1	1	1	1	2	1	1	1	2	1	1	1	1	1	1	1	2	4	4	3.1
57	2	2018	5.5	52	1	2	2	1	0	0	1	0	1	0	0	0	0	0	0	0	0	1	3	12	3.5	4	2	4	1	1	1	2	2	2	1	1	3	3	1	1	1	1	1	1	1	1	5	2	5.4
58	2	2014	9.5	39	1	2	2	1	1	0	1	0	1	0	0	0	0	0	0	0	0	1	3	13	3.5	4	2	3	2	3	2	3	3	2	2	2	3	3	1	1	1	2	2	2	2	1	5	1	6
59	2	2021	2.5	62	1	1	2	0	0	0	0	0	0	0	0	0	0	0	0	0	0	0	3	11	3.5	4	2	4	1	1	1	1	1	1	1	1	2	3	1	1	1	1	1	1	1	2	4	3	4.2
60	2	2023	0.5	58	1	1	2	0	0	1	1	0	1	0	0	0	0	0	0	0	0	1	3	13	3.5	4	2	3	1	1	2	1	2	3	1	1	2	3	1	1	1	1	1	1	2	3	3	1	6
61	2	2023	0.5	66	1	2	2	0	0	0	1	0	1	0	0	0	0	0	0	0	0	1	3	10	3.5	4	2	2	1	2	2	1	2	3	1	2	3	3	1	1	1	2	1	1	2	2	4	1	6
62	2	2022	1.5	82	0	2	2	0	0	0	0	0	0	0	0	0	0	0	0	0	0	0	3	10	3.5	4	2	3	1	1	1	1	1	1	1	1	1	1	1	1	1	1	1	1	1	2	4	4	3.1
63	2	2021	2.5	83	1	1	2	0	0	1	1	1	2	0	0	0	0	0	0	1	0	3	3	12	3.5	4	2	3	1	1	1	1	1	1	1	1	1	1	1	1	1	1	1	1	1	3	3	5	2.2
64	2	2023	0.5	69	0	2	1	0	0	0	1	1	2	0	0	0	0	0	0	1	0	3	3	11	3.5	3	3.4	2	1	1	1	1	2	1	1	1	3	3	1	1	1	2	2	1	2	2	4	4	3.1
65	2	2020	3.5	51	0	2	2	0	0	1	1	0	1	0	0	0	0	0	0	0	0	1	3	13	3.5	4	2	3	1	1	1	1	2	2	1	1	3	3	1	1	1	1	1	1	2	1	5	4	3.1
66	2	2017	6.5	79	1	2	2	1	1	0	1	0	1	0	0	0	0	0	0	0	0	1	3	11	3.5	5	1	4	1	1	1	1	2	2	1	1	2	2	1	1	1	1	1	1	1	2	4	4	3.1
67	2	2018	5.5	46	1	1	2	1	0	0	0	1	1	0	0	0	0	0	0	0	0	1	3	13	3.5	3	3.4	2	1	2	2	1	2	3	1	2	3	3	1	1	1	2	1	2	2	2	4	3	4.2
68	2	2023	0.5	74	1	1	2	0	0	0	1	0	1	0	0	0	0	0	0	0	0	1	3	5	3.5	4	2	2	1	1	1	1	2	2	1	2	3	3	1	1	1	1	1	1	1	4	2	1	6
69	2	2013	10.5	25	0	1	3	0	0	1	0	0	0	0	0	0	0	0	0	0	0	0	3	12	3.5	4	2	4	1	1	1	1	1	1	1	1	1	1	1	1	1	1	1	1	1	3	3	4	3.1
70	2	2019	4.5	76	1	2	2	0	0	0	1	0	1	0	0	0	0	0	0	0	0	1	2	9	3.5	4	2	4	1	1	1	1	1	1	1	1	1	1	1	1	1	1	1	1	1	2	4	3	4.2
71	2	2020	3.5	81	0	2	2	0	0	0	1	0	1	0	0	0	0	0	0	0	0	1	3	10	3.5	4	2	3	1	1	1	1	1	1	1	1	1	1	1	1	1	1	1	1	1	2	4	5	2.2
72	2	2019	4.5	65	0	2	2	0	0	0	0	1	1	0	0	0	0	0	0	0	0	1	2	9	3.5	4	2	4	1	1	1	1	2	1	1	1	2	3	1	1	1	1	1	1	1	3	3	2	5.4
73	2	2023	0.5	20	0	1	3	0	0	1	0	0	0	0	0	0	0	0	0	0	1	1	2	8	3.5	3	3.4	2	3	3	3	3	3	3	3	3	3	3	1	1	1	2	2	2	2	1	5	3	4.2
74	2	2018	5.5	48	0	1	2	1	1	0	1	0	1	0	0	0	0	0	0	0	0	1	3	13	3.5	5	1	4	1	1	2	1	2	2	1	1	2	2	1	1	1	1	1	1	1	3	3	4	3.1
75	2	2018	5.5	65	0	2	2	0	0	0	1	0	1	0	0	0	0	0	0	0	1	2	3	11	3.5	4	2	3	1	1	1	1	1	1	1	1	1	1	1	1	1	1	1	1	1	4	2	5	2.2
76	2	2019	4.5	76	0	2	1	0	0	0	1	1	2	0	1	0	0	0	0	1	0	4	3	13	3.5	4	2	4	1	1	1	1	1	1	1	1	1	1	1	1	1	1	1	1	1	3	3	5	2.2
77	2	2022	1.5	72	1	2	2	0	0	0	1	1	2	0	0	0	0	0	0	0	0	2	3	13	3.5	4	2	3	2	2	2	2	2	2	2	2	2	2	1	1	1	1	1	1	1	4	2	2	5.4
78	2	2019	4.5	69	1	1	1	0	0	0	0	0	0	0	0	0	0	0	0	0	0	0	3	13	3.5	4	2	3	3	3	3	3	3	3	3	3	3	3	1	1	1	1	1	1	1	2	4	3	4.2
79	2	2019	4.5	70	1	1	2	0	0	0	1	1	2	0	0	0	0	0	0	1	0	3	2	7	3.5	4	2	3	1	1	1	1	1	1	1	1	1	1	1	1	1	1	1	1	1	4	2	4	3.1
80	2	2017	6.5	68	0	2	2	0	0	0	1	1	2	0	0	0	0	0	0	0	0	2	2	10	3.5	4	2	4	1	1	1	1	1	1	1	1	1	1	1	1	1	1	1	1	1	3	3	4	3.1
81	2	2022	1.5	74	1	2	2	1	1	0	1	0	1	0	0	0	0	0	0	1	0	2	3	11	3.5	3	3.4	3	1	2	3	1	2	2	1	2	2	3	1	1	1	2	1	1	2	3	3	4	3.1
82	2	2019	4.5	69	1	1	1	0	0	0	1	0	1	0	0	0	0	0	0	1	0	2	2	9	3.5	5	1	5	1	1	1	1	1	1	1	1	1	1	1	1	1	1	1	1	1	4	2	5	2.2
83	2	2019	4.5	66	0	2	2	0	0	1	1	1	2	0	0	0	0	0	0	0	0	2	3	13	3.5	3	3.4	2	1	1	1	1	1	1	1	1	1	1	1	1	1	1	2	2	2	2	4	3	4.2
84	2	2023	0.5	69	0	2	2	0	0	0	1	1	2	0	0	0	0	0	0	1	0	3	3	12	3.5	4	2	4	1	1	2	1	1	1	1	1	1	2	1	1	1	1	1	1	1	3	3	3	4.2
85	2	2020	3.5	45	0	2	2	1	0	0	1	0	1	0	0	0	0	0	0	0	0	1	3	13	3.5	4	2	3	2	2	2	2	2	2	2	2	2	2	1	1	1	1	1	1	1	3	3	3	4.2
86	2	2021	2.5	57	0	2	1	0	0	0	1	1	2	0	0	0	0	0	0	0	0	2	3	13	3.5	5	1	4	1	1	1	1	1	1	1	1	1	1	1	1	1	1	1	1	1	3	3	4	3.1
87	2	2018	5.5	63	1	2	2	0	0	0	1	0	1	0	0	0	0	0	0	0	0	1	2	9	3.5	3	3.4	3	1	2	3	2	3	3	1	2	3	3	1	1	1	1	1	1	1	3	3	3	4.2
88	2	2022	1.5	66	0	2	2	0	0	0	1	0	1	0	0	0	0	0	0	0	1	2	3	13	3.5	4	2	4	1	1	1	1	1	1	1	1	1	1	1	1	1	1	1	1	1	4	2	5	2.2
89	2	2022	1.5	48	1	2	2	0	0	0	1	1	2	0	0	0	0	0	0	0	0	2	3	11	3.5	3	3.4	2	2	2	2	2	2	2	2	2	2	3	1	1	1	1	2	2	2	3	3	2	5.4
90	2	2023	0.5	67	1	2	2	0	0	0	1	1	2	0	0	0	0	0	0	1	0	3	3	13	3.5	5	1	4	1	1	1	1	1	1	1	1	1	1	1	1	1	1	1	1	1	3	3	4	3.1
91	2	2023	0.5	58	1	2	2	0	0	0	1	1	2	0	0	0	0	0	0	1	1	4	3	13	3.5	3	3.4	2	1	1	2	1	2	2	1	1	2	3	1	2	2	2	2	2	2	1	5	3	4.2
92	2	2023	0.5	51	0	1	2	0	0	0	1	1	2	0	0	0	0	0	0	0	0	2	3	11	3.5	5	1	4	2	3	3	3	3	3	3	3	3	3	1	1	1	1	1	1	1	3	3	5	2.2
93	2	2021	2.5	58	1	1	2	1	1	0	1	1	2	0	0	0	0	0	0	1	0	3	3	13	3.5	3	3.4	4	1	2	3	1	2	2	1	2	2	3	2	2	2	2	2	2	2	2	4	4	3.1
94	2	2022	1.5	75	0	1	2	0	0	0	1	1	2	0	0	0	0	0	0	0	1	3	2	8	3.5	4	2	3	2	2	2	2	2	2	2	2	2	2	1	1	1	1	1	1	1	4	2	5	2.2
95	2	2022	1.5	70	1	1	2	1	1	0	1	0	1	0	0	0	0	0	0	1	0	2	3	11	3.5	2	4.4	3	3	3	3	3	3	3	3	3	3	3	2	1	1	1	2	2	2	2	4	2	5.4
96	2	2021	2.5	41	0	2	3	0	0	0	1	0	1	0	0	1	0	0	0	0	0	2	3	12	3.5	4	2	2	3	3	3	3	3	3	3	3	3	3	1	1	1	1	2	2	2	3	3	3	4.2
97	1	2023	0.5	77	1	2	2	1	1	0	0	0	0	1	0	1	0	0	0	1	0	3	2	8	3	2	4.4	2	1	2	3	2	3	2	2	2	3	3	2	2	2	2	2	2	2	1	5	3	4.2
98	1	2022	4.5	76	1	2	3	0	0	0	0	0	0	0	0	0	0	0	0	0	0	0	2	9	3	3	3.4	2	1	2	3	1	2	2	1	1	2	3	2	2	2	2	2	2	2	2	4	4	3.1
99	1	2023	0.5	64	0	2	2	0	0	0	0	1	1	0	0	1	0	0	0	0	0	2	3	11	3	4	2	2	2	2	2	2	2	2	2	2	2	2	1	1	1	1	1	1	1	3	3	3	4.2
100	1	2023	0.5	53	0	1	3	0	0	0	1	0	1	0	0	0	0	0	0	0	0	1	2	7	3	3	3.4	4	1	2	3	2	3	3	1	3	3	3	1	1	1	1	2	2	2	2	4	2	5.4
101	1	2018	5.5	81	0	2	3	0	1	0	0	0	0	0	0	0	0	0	0	1	0	1	2	4	3	2	4.4	2	1	2	3	1	3	3	1	2	3	3	1	1	1	1	1	1	1	1	5	3	4.2
102	1	2022	1.5	57	1	2	3	1	1	0	0	1	1	0	0	0	0	0	0	1	0	2	3	13	3	3	3.4	2	2	3	3	2	3	3	2	3	3	3	1	1	1	1	2	2	2	1	5	2	5.4
103	1	2023	0.5	73	0	2	2	0	0	0	1	0	1	0	0	0	1	0	0	0	0	2	2	9	3	3	3.4	2	1	2	2	1	1	2	2	1	2	2	1	1	1	1	1	1	1	4	2	4	3.1
104	1	2022	1.5	75	1	1	3	0	1	0	1	0	1	0	0	0	0	0	1	0	0	2	2	5	3	3	3.4	4	1	1	1	1	1	1	1	1	1	1	1	1	1	1	1	1	1	3	3	5	2.2
105	1	2019	4.5	58	1	2	2	1	1	0	0	1	1	0	0	0	0	0	0	0	0	1	3	14	3	3	3.4	1	3	3	3	3	3	3	3	3	3	3	1	1	1	1	2	2	2	2	4	2	5.4
106	1	2013	10.5	59	1	2	2	0	0	0	0	0	0	0	0	0	0	0	0	0	0	0	3	13	3	3	3.4	4	1	1	3	1	1	1	1	1	1	3	2	2	2	2	2	2	2	2	4	4	3.1
107	1	2016	7.5	75	1	2	3	0	0	0	0	0	0	0	0	0	0	0	0	0	0	0	3	14	3	3	3.4	3	1	1	2	1	2	2	1	1	2	3	1	1	1	1	2	2	2	2	4	3	4.2
108	1	2014	9.5	34	0	2	3	1	1	0	0	0	0	0	0	0	0	0	0	0	0	0	3	13	3	3	3.4	3	1	2	2	1	2	2	1	1	2	3	1	1	1	1	2	2	2	2	4	3	4.2
109	1	2017	6.5	52	1	2	2	0	1	0	0	0	0	0	0	0	0	0	0	0	0	0	3	14	3	3	3.4	2	1	1	3	1	2	2	1	1	2	3	1	1	1	1	2	2	2	2	4	4	3.1
110	1	2008	15.5	68	1	2	2	0	1	0	0	0	0	0	0	0	0	0	0	0	0	0	2	12	3	3	3.4	2	1	1	2	1	2	2	1	1	2	3	1	1	1	1	2	2	2	2	4	3	4.2
111	1	2019	4.5	57	0	2	2	1	1	0	0	1	1	0	0	0	0	0	0	0	0	1	3	14	3	4	2	4	1	1	2	1	2	2	1	1	2	3	1	1	1	1	2	2	2	4	2	4	3.1
112	1	2020	4.5	69	1	2	3	0	0	0	1	1	2	0	0	0	0	0	0	0	0	2	2	9	3	3	3.4	3	1	2	2	1	2	2	1	2	2	2	1	1	1	1	1	1	1	3	3	3	4.2
113	1	2017	6.5	76	1	2	3	1	1	0	0	1	1	0	0	0	0	0	0	0	0	1	3	13	3	4	2	3	1	2	2	1	2	2	1	2	2	3	1	1	1	1	1	1	1	2	4	3	4.2
114	1	2021	2.5	65	1	1	2	0	0	0	1	0	1	0	0	0	0	0	0	0	1	2	3	13	3	5	1	4	1	1	2	1	1	2	1	1	2	3	1	1	1	1	1	1	1	3	3	5	2.2
115	1	2022	1.5	64	0	2	3	1	1	0	1	0	1	0	0	0	0	0	0	0	0	1	3	14	3	3	3.4	1	1	2	2	1	2	2	1	1	2	3	1	1	1	1	1	1	1	3	3	3	4.2
116	1	2021	2.5	67	0	2	2	0	0	0	1	0	1	1	0	1	0	0	0	0	0	3	3	11	3	4	2	3	1	2	2	1	2	2	2	1	2	2	1	1	1	1	1	1	1	4	2	3	4.2
117	1	2020	3.5	39	1	2	2	1	1	0	0	0	0	0	0	0	0	0	0	0	1	1	3	14	3	3	3.4	3	3	2	3	2	3	3	2	3	3	3	2	1	1	1	2	2	2	2	4	3	4.2
118	1	2020	3.5	61	0	2	3	1	0	0	0	0	0	0	0	0	0	0	0	1	0	1	2	8	3	5	1	4	1	1	1	1	1	1	1	1	1	2	1	1	1	1	1	1	1	4	2	6	1
119	1	2020	3.5	67	1	2	2	0	0	0	1	1	2	0	0	0	0	0	0	1	0	3	3	14	3	4	2	4	1	1	2	1	2	2	1	1	2	2	1	1	1	1	1	1	1	4	2	5	2.2
120	1	2020	3.5	58	1	2	2	1	1	1	0	1	1	0	0	0	0	0	0	0	0	1	2	9	3	3	3.4	2	1	2	3	1	2	2	1	2	2	3	1	1	1	1	1	1	1	3	3	4	3.1
121	1	2020	3.5	64	1	2	2	0	0	0	1	0	1	0	0	0	0	0	0	0	0	1	3	14	3	4	2	3	1	2	2	1	2	2	1	1	2	3	1	1	1	1	1	1	1	3	3	3	4.2
122	1	2023	0.5	78	1	2	2	0	0	0	0	0	0	0	0	0	0	0	0	1	0	1	2	9	3	3	3.4	1	1	2	2	1	2	2	1	1	2	3	1	1	1	1	1	1	1	2	4	3	4.2
123	1	2019	4.5	35	1	1	3	1	1	0	0	0	0	0	0	0	0	0	0	0	0	0	3	13	3	3	3.4	4	2	3	3	2	3	3	2	3	3	3	1	1	1	1	2	2	2	2	4	1	6
124	1	2020	3.5	58	0	1	2	1	1	0	1	0	1	0	0	0	0	0	0	0	0	1	3	14	3	3	3.4	3	1	2	2	1	2	2	1	1	2	3	1	1	1	1	2	2	2	3	3	4	3.1
125	1	2019	4.5	59	1	2	2	1	1	0	1	0	1	0	0	0	0	0	0	0	0	1	3	14	3	3	3.4	3	3	3	3	3	3	3	3	3	3	3	1	1	1	1	2	2	2	2	4	2	5.4
126	1	2019	4.5	66	0	2	2	0	0	0	1	0	1	0	0	0	0	0	0	1	0	2	3	13	3	5	1	4	1	1	1	1	1	1	1	1	1	1	1	1	1	1	1	1	1	5	1	6	1
127	1	2022	1.5	76	1	2	2	0	0	0	1	1	2	0	0	0	0	0	0	0	0	2	3	13	3	4	2	1	1	2	1	1	1	1	1	1	1	1	1	1	1	1	1	1	1	3	3	3	4.2
128	1	2015	8.5	58	0	2	2	1	0	0	0	0	0	0	0	0	0	0	0	1	0	1	3	14	3	4	2	3	2	2	2	2	2	2	2	2	2	2	1	1	1	1	1	1	1	3	3	3	4.2
129	1	2022	1.5	71	1	2	3	0	0	0	0	1	1	0	0	0	0	0	0	0	0	1	3	13	3	4	2	2	1	1	1	1	1	1	1	1	1	1	1	1	1	1	1	1	1	2	4	4	3.1
130	1	2017	6.5	31	0	1	2	1	1	0	0	0	0	0	0	0	0	0	0	0	0	0	3	14	3	4	2	3	1	1	2	2	2	1	2	2	2	2	1	1	1	1	1	1	1	3	3	3	4.2
131	1	2017	6.5	71	0	2	2	0	0	0	0	0	0	0	0	0	0	0	0	1	0	1	3	13	3	4	2	3	2	2	2	2	2	2	2	2	2	2	1	1	1	1	1	1	1	3	3	3	4.2
132	1	2019	4.5	61	0	1	2	0	0	0	1	0	1	0	0	0	0	0	0	1	1	3	3	13	3	5	1	2	1	1	1	1	1	1	1	1	1	1	1	1	1	1	1	1	1	4	2	4	3.1
133	1	2017	6.5	61	0	1	3	1	0	0	0	1	1	0	0	0	0	0	0	0	0	1	3	13	3	4	2	3	2	2	2	2	2	2	2	2	2	2	1	1	1	1	1	1	1	3	3	3	4.2
134	1	2019	4.5	56	1	2	2	1	1	0	1	1	2	0	0	0	0	0	0	0	0	2	3	14	3	3	3.4	3	1	2	2	2	2	2	2	2	2	2	1	1	1	1	1	1	1	3	3	3	4.2
135	1	2021	2.5	67	1	2	3	1	1	0	0	0	0	0	0	0	0	0	0	1	0	1	2	8	3	4	2	3	3	2	3	3	3	3	3	3	3	3	1	1	1	1	1	1	1	3	3	3	4.2
136	1	2018	5.5	72	1	2	2	1	0	0	0	0	0	0	0	0	0	1	0	1	0	2	3	13	3	4	2	4	2	2	2	2	2	2	2	2	2	2	1	1	1	1	1	1	1	3	3	3	4.2
137	1	2022	1.5	57	0	2	2	0	0	0	1	0	1	0	0	0	0	0	1	1	0	3	3	11	3	4	2	3	2	2	2	2	2	2	2	2	2	2	1	1	1	1	1	1	1	3	3	3	4.2
138	1	2018	5.5	43	1	1	2	0	0	0	0	0	0	0	0	0	0	0	0	0	1	1	3	14	3	4	2	3	3	3	3	3	3	3	3	3	3	3	1	1	1	1	1	1	1	3	3	3	4.2
139	1	2010	13.5	46	1	2	2	1	1	0	0	0	0	1	0	0	0	0	0	0	0	1	3	14	3	4	2	3	2	2	2	2	2	2	2	2	2	2	1	1	1	1	1	1	1	3	3	4	3.1
140	1	2021	2.5	60	0	2	3	0	1	0	1	0	1	0	0	1	0	0	0	1	0	3	3	13	3	4	2	3	1	1	1	1	1	1	1	1	1	1	1	1	1	1	1	1	1	2	4	2	5.4
141	1	2023	0.5	58	0	2	2	1	0	0	1	0	1	0	0	1	0	0	0	0	0	2	2	9	3	4	2	3	1	1	1	1	1	1	1	1	1	1	1	1	1	1	1	1	1	2	4	3	4.2
142	1	2014	9.5	79	0	2	2	0	0	0	1	1	2	0	0	0	0	0	0	0	0	2	3	14	3	5	1	4	1	1	1	1	1	1	1	1	1	1	1	1	1	1	1	1	1	3	3	4	3.1
143	1	2018	5.5	35	1	1	2	1	1	0	1	0	1	0	0	0	0	0	0	0	0	1	3	12	3	3	3.4	2	1	1	2	1	2	3	1	2	3	3	1	1	1	2	1	1	2	3	3	1	6
144	1	2018	5.5	77	0	2	2	0	0	0	1	1	2	0	0	0	0	0	0	0	1	3	3	12	3	4	2	3	1	1	1	1	1	1	1	1	1	1	1	1	1	1	1	1	1	4	2	6	1
145	1	2015	8.5	65	1	1	2	0	0	0	1	1	2	0	0	0	0	0	0	0	0	2	3	14	3	4	2	4	1	1	1	1	1	1	1	1	1	2	1	1	1	1	1	1	1	4	2	5	2.2
146	1	2023	0.5	63	1	1	2	0	0	0	1	1	2	0	0	1	0	0	0	1	0	4	3	13	3	4	2	4	1	1	1	1	1	1	1	1	1	2	1	1	1	1	2	2	2	1	5	4	3.1
147	1	2016	7.5	35	0	2	2	0	0	0	1	0	1	0	0	0	0	0	0	0	0	1	3	13	3	4	2	4	1	1	1	1	1	1	1	1	1	2	1	1	1	1	1	1	1	4	2	4	3.1
148	1	2018	5.5	68	0	2	1	0	0	0	1	1	2	0	0	0	0	0	1	1	0	4	3	13	3	4	2	4	1	1	1	1	1	1	1	1	2	2	1	1	1	1	1	1	1	2	4	5	2.2
149	1	2023	0.5	74	1	2	2	0	0	0	0	1	1	0	0	0	0	0	0	0	0	1	2	8	3	5	1	4	1	1	2	1	2	3	1	1	2	3	1	1	1	2	1	2	2	3	3	4	3.1
150	1	2021	2.5	70	1	2	2	0	0	0	0	1	1	1	0	1	0	0	0	0	0	3	3	12	3	3	3.4	2	1	1	1	1	1	1	1	1	1	2	1	1	1	2	1	2	2	3	3	1	6
151	1	2018	5.5	50	1	2	2	1	1	0	1	1	2	0	0	0	0	0	0	1	0	3	3	13	3	4	2	2	1	2	1	2	3	3	2	2	3	3	1	1	1	1	2	2	2	3	3	3	4.2
152	1	2020	3.5	62	1	2	2	0	0	0	1	1	2	0	0	0	0	0	0	0	0	2	3	13	3	4	2	4	1	1	1	1	1	1	1	1	1	1	1	1	1	1	1	1	1	4	2	4	3.1
153	1	2023	0.5	72	1	2	2	0	1	0	0	1	1	1	1	0	0	0	0	0	0	3	3	13	3	2	4.4	1	1	2	3	2	3	3	2	2	3	3	2	2	2	2	2	2	2	1	5	1	6
154	1	2015	8.5	68	1	2	2	1	0	0	1	0	1	0	0	0	0	0	0	0	0	1	3	13	3	4	2	3	1	1	2	1	1	2	1	1	2	2	1	1	1	1	1	1	2	2	4	3	4.2
155	1	2006	17.5	60	1	2	2	1	0	0	1	0	1	0	0	0	0	0	0	0	0	1	3	13	3	5	1	3	1	1	1	1	1	1	1	1	2	2	1	1	1	2	1	1	1	3	3	5	2.2
156	1	2008	15.5	35	1	1	2	1	0	0	0	0	0	0	0	0	0	0	0	0	0	0	3	14	3	3	3.4	2	1	2	2	2	3	3	2	3	3	3	1	1	1	2	2	2	2	3	3	1	6
157	1	2023	0.5	68	0	2	2	0	0	0	1	0	1	0	1	0	0	0	0	0	0	2	2	9	3	4	2	3	1	1	1	1	2	2	1	1	2	2	1	1	1	2	1	1	1	2	4	2	5.4
158	1	2023	0.5	60	0	2	2	0	0	0	0	1	1	0	0	0	0	0	0	0	0	1	3	14	3	4	2	2	1	1	1	1	2	2	1	1	2	3	1	1	1	2	1	1	1	2	4	5	2.2
159	1	2015	8.5	45	0	2	2	1	1	0	1	0	1	0	0	0	0	0	0	0	0	1	3	12	3	4	2	2	1	1	1	2	3	2	1	2	3	3	1	1	1	2	2	2	2	2	4	2	5.4
160	1	2013	10.5	61	1	1	3	0	0	0	1	1	2	0	0	1	0	0	0	0	0	3	3	14	3	4	2	3	1	1	1	1	1	1	1	1	1	1	1	1	1	1	1	1	2	2	4	4	3.1
161	1	2019	4.5	67	1	1	3	1	1	0	1	1	2	0	0	0	0	0	0	0	0	2	3	14	3	3	3.4	3	1	1	1	1	1	1	1	1	2	2	1	1	1	1	1	1	1	3	3	4	3.1
162	1	2021	2.5	80	0	2	2	0	0	0	1	1	2	0	0	0	0	0	0	0	0	2	2	9	3	4	2	4	1	1	1	1	1	1	1	1	1	1	1	1	1	1	1	1	1	2	4	5	2.2
163	1	2011	12.5	45	0	1	3	1	1	0	1	0	1	0	0	0	0	0	0	0	1	2	3	14	3	5	1	4	1	1	2	1	2	2	1	1	2	3	1	2	1	2	2	2	2	2	4	4	3.1
164	1	2021	2.5	65	1	2	2	1	0	0	1	1	2	0	0	0	0	0	0	0	0	2	2	8	3	4	2	4	1	1	1	1	1	1	1	1	1	1	1	1	1	2	2	2	2	1	5	3	4.2
165	1	2020	3.5	43	0	2	2	1	1	0	1	0	1	0	0	0	0	0	0	0	0	1	3	12	3	4	2	3	1	1	1	1	2	2	1	2	3	3	1	1	2	2	2	2	2	1	5	3	4.2
166	1	2015	8.5	79	0	2	2	0	0	0	1	1	2	0	0	0	0	0	0	1	0	3	3	13	3	4	2	3	1	1	1	1	1	2	1	1	1	2	1	1	1	1	1	1	1	1	5	4	3.1
167	1	2015	8.5	66	1	2	2	0	0	0	1	0	1	0	0	0	0	0	0	1	0	2	3	14	3	4	2	3	1	1	1	1	1	1	1	1	2	2	1	1	1	1	1	1	1	2	4	4	3.1
168	1	2023	0.5	74	1	1	2	0	0	0	1	1	2	0	0	0	0	0	0	0	0	2	2	8	3	4	2	4	1	1	1	1	1	1	1	1	1	1	1	1	1	1	1	1	1	2	4	5	2.2
169	1	2020	3.5	78	1	1	2	0	0	0	1	0	1	0	0	0	0	0	1	0	0	2	3	14	3	3	3.4	3	1	1	1	1	1	1	1	1	2	2	1	1	1	2	1	2	2	3	3	4	3.1
170	1	2022	1.5	92	0	2	3	0	0	0	1	1	2	0	1	1	0	0	0	0	0	4	2	9	3	4	2	4	1	1	1	1	1	1	1	1	1	1	1	1	1	1	1	1	1	3	3	6	1
171	1	2022	1.5	38	1	1	3	1	1	0	1	0	1	0	0	0	1	0	0	0	0	2	3	14	3	4	2	2	1	2	2	3	3	3	2	3	3	3	1	2	1	2	2	2	2	3	3	3	4.2
172	1	2018	5.5	73	0	2	1	0	0	0	1	1	2	0	0	0	0	0	0	1	0	3	3	14	3	4	2	3	1	1	1	1	1	1	1	1	1	1	1	1	1	1	1	1	1	2	4	4	3.1
173	1	2022	1.5	55	0	2	2	1	1	0	1	0	1	0	0	0	0	0	0	0	0	1	3	14	3	3	3.4	2	3	3	2	3	3	3	3	3	3	3	2	2	2	2	2	2	2	1	5	1	6
174	1	2022	1.5	86	0	2	2	0	0	0	1	0	1	0	0	0	0	0	0	0	0	1	2	9	3	4	2	2	1	1	1	1	1	1	1	1	2	1	1	1	1	2	2	2	2	3	3	4	3.1
175	1	2009	14.5	63	0	2	3	0	0	0	1	0	1	0	0	0	0	0	0	0	0	1	3	14	3	4	2	4	1	1	1	1	1	1	1	1	1	2	1	1	1	1	1	1	1	3	3	5	2.2
176	1	2012	11.5	75	0	2	2	0	0	0	1	1	2	0	0	0	0	0	1	1	0	4	3	14	3	4	2	4	1	1	1	1	1	1	1	1	2	1	1	1	1	1	1	1	1	3	3	4	3.1
177	1	2022	1.5	61	0	1	2	0	0	0	1	1	2	0	1	0	0	0	0	1	0	4	3	13	3	5	1	4	1	1	1	1	1	1	1	1	1	1	1	1	1	1	2	2	2	2	4	5	2.2
178	1	2021	2.5	68	0	1	2	1	0	0	1	1	2	0	0	0	0	0	0	0	0	2	2	9	3	3	3.4	3	1	1	1	1	1	1	1	1	2	2	1	1	1	1	2	2	2	2	4	4	3.1
179	1	2006	17.5	65	1	2	2	0	0	0	1	1	2	0	0	0	0	0	0	1	0	3	3	14	3	5	1	4	1	1	1	1	1	1	1	1	1	1	1	1	1	1	1	1	1	2	4	3	4.2
180	1	2022	1.5	70	1	2	3	1	1	0	1	1	2	0	0	0	0	0	0	0	0	2	3	14	3	3	3.4	3	1	1	1	1	2	3	1	1	2	3	2	2	2	2	2	2	2	2	4	1	6
181	1	2022	1.5	50	1	2	3	1	1	0	1	1	2	0	0	0	0	0	0	0	0	2	3	14	3	3	3.4	2	1	1	1	1	1	2	1	1	2	3	2	1	2	2	2	2	2	2	4	1	6
182	1	2011	12.5	40	1	1	3	1	1	0	1	0	1	0	0	0	0	0	0	0	0	1	3	14	3	4	2	3	1	2	1	1	2	2	1	2	3	3	2	2	1	2	2	2	2	4	2	4	3.1
183	1	2020	3.5	94	1	2	2	0	0	0	0	1	1	0	0	0	0	0	0	0	0	1	2	9	3	4	2	4	1	1	1	1	1	1	1	1	1	1	1	1	1	1	1	1	1	3	3	4	3.1
184	1	2021	2.5	67	0	2	2	0	0	0	1	1	2	0	1	0	0	0	0	0	0	3	3	14	3	4	2	2	1	1	1	1	1	2	1	1	1	2	1	1	1	1	1	1	1	2	4	4	3.1
185	1	2014	9.5	46	0	2	2	1	1	0	1	0	1	0	0	0	0	0	0	0	0	1	3	14	3	4	2	3	1	2	1	1	2	2	1	1	2	2	1	1	1	2	2	2	2	2	4	4	3.1
186	1	2008	15.5	77	0	2	2	0	0	0	1	0	1	0	0	0	0	0	0	0	0	1	3	14	3	5	1	3	1	1	1	1	1	2	1	1	1	2	1	1	1	1	1	1	1	2	4	4	3.1
187	1	2021	2.5	56	1	2	2	1	0	0	1	1	2	0	0	0	0	0	0	0	0	2	3	12	3	4	2	4	2	3	2	3	3	2	3	3	3	3	1	1	1	2	2	2	2	1	5	3	4.2
188	1	2022	1.5	61	1	2	3	0	0	0	1	0	1	0	0	1	0	0	0	0	0	2	3	13	3	4	2	3	1	1	1	1	1	1	1	1	1	1	1	1	1	1	1	2	2	2	4	5	2.2
189	1	2018	5.5	72	1	1	2	0	0	0	1	1	2	0	0	1	0	0	0	0	0	3	3	14	3	4	2	2	1	2	1	1	2	2	1	2	3	3	1	2	2	2	2	2	2	4	2	4	3.1
190	1	2011	12.5	70	1	2	2	0	0	0	1	1	2	0	0	1	0	0	0	0	0	3	3	13	3	3	3.4	2	1	1	1	1	2	2	1	2	3	2	1	1	1	1	2	2	2	1	5	4	3.1
191	1	2021	2.5	61	1	1	2	0	0	0	1	1	2	0	0	0	0	0	0	0	0	2	3	13	3	5	1	4	1	1	1	1	1	1	1	1	1	1	1	1	1	1	1	1	1	3	3	6	1
192	1	2021	2.5	33	1	2	2	0	0	0	1	1	2	0	0	0	0	0	0	0	0	2	3	13	3	4	2	2	1	1	1	1	2	3	1	2	3	3	1	2	2	2	1	1	1	2	4	3	4.2
193	1	2022	1.5	56	1	2	3	0	0	0	1	1	2	0	0	0	0	0	0	0	0	2	3	12	3	3	3.4	2	1	1	1	1	2	1	1	1	2	3	1	1	1	1	1	2	2	3	3	2	5.4
194	1	2017	6.5	48	1	2	2	1	1	0	0	0	0	0	1	0	0	0	0	0	1	2	3	14	3	3	3.4	3	1	2	3	2	3	3	2	3	3	3	1	1	1	2	1	1	2	3	3	2	5.4
195	1	2015	8.5	74	0	2	2	0	0	0	1	1	2	0	0	0	0	0	0	0	0	2	3	14	3	4	2	4	1	2	3	1	2	2	1	1	2	3	1	1	1	1	1	1	1	4	2	4	3.1
196	1	2023	0.5	51	1	2	3	1	1	0	1	0	1	0	0	0	0	0	0	0	0	1	2	4	3	2	4.4	1	2	3	3	3	3	3	2	3	3	3	1	1	1	1	1	1	1	3	3	2	5.4
197	2	2015	8.5	53	0	2	2	0	0	0	1	1	2	0	0	0	0	0	0	0	0	2	3	10	3.5	4	2	4	1	1	3	1	2	2	1	1	2	3	1	1	1	1	1	1	1	4	2	3	4.2
198	1	2020	3.5	73	0	2	2	0	0	0	1	0	1	0	0	0	0	0	0	0	0	1	2	8	3	4	2	4	1	1	1	1	1	1	1	1	1	1	1	2	2	2	2	2	2	2	4	3	4.2
199	1	2021	2.5	60	1	2	3	1	1	0	1	1	2	0	0	0	0	1	0	0	0	3	3	13	3	3	3.4	3	1	3	3	2	3	3	2	3	3	3	1	1	1	1	2	2	1	3	3	3	4.2
200	1	2019	4.5	75	1	1	2	0	0	0	1	1	2	0	0	0	0	0	0	0	0	2	3	13	3	4	2	3	1	2	3	2	2	3	1	2	2	3	1	1	1	1	1	1	1	3	3	4	3.1
201	1	2014	9.5	48	0	2	3	1	1	0	0	0	0	0	0	0	0	0	0	0	0	0	3	13	3	4	2	3	1	3	3	2	3	3	2	3	3	3	1	1	1	1	2	2	2	2	4	2	5.4
202	1	2020	3.5	48	1	2	2	1	1	0	1	0	1	0	0	0	0	0	0	0	0	1	3	13	3	3	3.4	3	2	3	3	2	3	3	2	3	3	3	3	2	2	2	2	1	1	1	5	2	5.4
203	1	2009	14.5	67	0	2	2	0	0	0	1	1	2	0	0	0	0	0	0	1	1	4	3	13	3	5	1	4	1	1	1	1	1	1	1	1	1	3	1	1	1	1	1	1	1	4	2	4	3.1
204	1	2016	7.5	65	0	1	2	1	1	0	0	0	0	0	0	0	0	0	0	0	1	1	3	13	3	4	2	3	1	2	3	1	2	2	1	2	2	3	2	1	1	1	1	1	1	1	5	2	5.4
205	1	2016	7.5	62	0	2	2	0	0	0	0	1	1	0	0	0	0	0	0	0	0	1	3	14	3	3	3.4	3	1	2	3	2	2	3	3	2	3	3	3	1	1	1	1	1	1	1	5	3	4.2
206	1	2010	13.5	61	0	1	2	0	0	0	1	1	2	0	0	0	0	0	0	0	0	2	3	13	3	3	3.4	4	1	1	2	1	2	2	1	2	3	3	1	2	2	2	2	2	2	2	4	4	3.1
207	1	2023	0.5	79	1	1	2	0	0	0	0	0	0	0	0	0	1	0	0	0	0	1	2	9	3	3	3.4	3	1	1	1	1	1	1	1	1	2	2	1	2	1	2	2	2	2	4	2	1	6
[truncated: 42 more columns]

## Sheet: COD
n	eess	fechadx	edad	sexo	estcivil	ginstruccion	labora	autosustenta	residencia	hta	dm2	enfateroesclerotica	icc	enfvascularperiferica	acv	cancer	tbc	ceguera	autoim	frecuenciahd	hdmes	tiempohd	hrashd	p1	p2	p3	p4	p5	p6	p7	p8	p9	p10	p11	p12	p13	p14	p15	p16	p17	p18	p19	p20	p21	p22	p23	p24	p25	p26
n	1=essalud	n	n	1=H	1=nopareja	1=analfabeto	0=No	0=No	0=urban	0=No	0=No	0=No	0=No	0=No	0=No	0=No	0=No	0=No	0=No	n	n	n	n
	2=CR			0=M	2=pareja	2=escolar	1=yes	1=yes	1=rural	1=yes	1=yes	1=yes	1=yes	1=yes	1=yes	1=yes	1=yes	1=yes	1=yes
						3=superior
[truncated: 11 more columns]
